# Supplementary material for: Somatic mutations in plasma cell-free DNA are diagnostic markers for esophageal squamous cell carcinoma recurrence
Source: Oncotarget. 2016 Aug 19;7(38):62280–91. doi: 10.18632/oncotarget.11409 (PMC5308726; doi:10.18632/oncotarget.11409)
Supplement: Supplementary file 2 [file oncotarget-07-62280-s002.xlsx]

## Sheet: Sheet1
Supplementary Table 1. Somatic mutations in tumor samples and matched cfDNA in plasma
Patient number	p-Stage	Tumor source	Mutation		Mutant allele fraction (%)
					Tumor samples	Plasma
1	Ⅳ	Primary	NFE2L2	c.G44C:p.G15A	12.2	―
			SETD2	c.G7434T:p.M2478I	13.7	―
			TP53	c.A442G:p.R148G	11.2	―
			TP53	c.A242G:p.K81R	10.6	―
2	ⅢA	Primary	ATR	c.A4842G:p.V1614V	15.6	―
			BRCA2	c.A1592G:p.K531R	5.4	―
			FAT3	c.C3922T:p.P1308S	8.7	4.2
			ZNF750	c.180delT:p.D60fs	52.5	―
3	ⅢA	Primary	AJUBA	c.C31T:p.R11X	74.3	7.2
			MLL2	c.G4060T:p.E1354X	13.7	1.9
			TP53	c.G8A:p.C3Y	63.7	5.5
4	ⅢC	Primary	CSMD3	c.T6284A:p.L2095X	33.2	0.17
			FAT2	c.A6970G:p.I2324V	42.4	0.24
			MLL3	c.C9100A:p.P3034T	39.5	0.51
			TP53	c.A182T:p.H61L	48.6	0.13
5	ⅢB	Primary	ARID2	c.G3844T:p.D1282Y	39.2	0.12
			EGFR	c.G1562A:p.R521K	6	―
			EGFR	c.T1887A:p.T629T	7.8	―
			MLL2	c.A12316T:p.S4106C	41.5	―
			MLL3	c.C3545A:p.S1182X	61.1	0.13
			PRKDC	c.C2107T:p.E684K	46.4	―
			TP53	c.120_131del:p.40_44del	35.5	0.43
			TP53	c.113delC:p.P38fs	44.7	0.44
6	ⅢA	Primary	APC	c.A5258C:p.K1753T	5.2	―
			NOTCH1	c.G981T:p.W327C	8.5	0.33
			NOTCH1	c.C1264A:p.P422T	6.2	―
			TP53	c.A182T:p.H61L	7	―
			TP53	c.C421T:p.R141C	12.1	0.53
7	ⅢB	Primary	MYBL1	c.T1395G:p.D465E	5.5	―
			NCOR1	c.T142G:p.S48A	9.5	0.47
			TET2	c.G2392T:p.E798X	47.9	6.5
			TP53	c.G212T:p.R71L	52.8	4.1
			TP53	c.G347A:p.R116Q	5.1	―
8	ⅢA	Primary	ARID1A	c.C6664T:p.P2222S	32.6	4.5
			EP300	splicing site:c.4453-1G>A	45.2	2.6
			FAM135B	c.G2928A:p.P976P	32.6	4.5
			FAT3	c.C4163A:p.P1388Q	22.2	0.86
			TP53	c.T365A:p.I122N	17.3	2.3
			TP53	c.A367G:p.I123V	16.9	3.5
9	ⅢB	Primary	AJUBA	c.114_115del:p.38_39del	6.7	6.5
			TP53	c.A461T:p.E154V	9.1	2.8
10	ⅢB	Primary	NFE2L2	c.A182T:p.D61V	16	0.17
			RB1	splicing site:c.138-2A>T	12.5	―
			TP53	c.C448T:p.R150W	10.5	0.15
11	ⅠA	Primary	ARID2	c.G4813A:p.G1605S	24.2	―
			ATR	c.A7439G:p.N2480S	30.1	―
			EP300	c.G4615C:p.D1539H	32.8	―
			FAT3	c.A6134G:p.E2045G	18.1	―
			TP53	c.C628T:p.R210X	49.9	―
12	ⅠA	Primary	CREBBP	c.G2766T:p.P922P	21.3	0.28
			TP53	c.G128A:p.R43H	88.6	―
13	ⅢA	Recurent	ASH1L	c.G8858A:p.R2953H	28.8	―
			CREBBP	c.A2837T:p.N946I	7.1	―
			FAT4	c.A5247G:p.V1749V	13.6	―
			MYBL1	c.A2037T:p.Q679H	14	―
			TP53	c.G619T:p.E207X	47.6	3.6
