# Supplementary material for: Somatic mutations in plasma cell-free DNA are diagnostic markers for esophageal squamous cell carcinoma recurrence
Source: Oncotarget. 2016 Aug 19;7(38):62280–91. doi: 10.18632/oncotarget.11409 (PMC5308726; doi:10.18632/oncotarget.11409)
Supplement: Supplementary file 3 [file oncotarget-07-62280-s003.xlsx]

## Sheet: Sheet1
Supplementary Table 2. cfDNA concentration and allele frequencies of concordant mutation in plasma and tumor markers in serum under surveillance in 13 ESCC patients
patient		cfDNA concentration (ng/ml)	Concordant mutation	Allele frequency (%)	SCC (ng/ml)	p53 antibody (U/ml)
1	Diagnosis	4.6	ND	ND	< 1.0	< 0.4
	2 week	137.3		ND	< 1.0	< 0.4
	3 month	8.1		ND	< 1.0	< 0.4
	6 month	6.1		ND	< 1.0	< 0.4
	9 month	4.4		ND	< 1.0	< 0.4
2	Diagnosis	1.64	FAT3(P1308S)	4.2	< 1.0	< 0.4
	3 month	5.5		1	< 1.0	< 0.4
3	Diagnosis	7	AJUBA(R11X), MLL2(E1354X), TP53(C3Y)	7.2, 1.9, 5.5	2.3	5.5
4	Diagnosis	31.1	CSMD3(L2095X), FAT2(I2324V), MLL3(P3034T), TP53(H61L)	0.17, 0.24, 0.51, 0.13	< 1.0	< 0.4
	preoperation	8		ND, ND, ND, ND	< 1.0	< 0.4
	2 weeks	22		ND, ND, ND, ND	< 1.0	< 0.4
	3 month	4.4		ND, ND, ND, ND	< 1.0	< 0.4
	6 month	4.6		ND, 0.36, ND, ND	< 1.0	< 0.4
	9 month	7.6		0.17, ND, ND, ND	< 1.0	< 0.4
	12 month	11.3		0.51, 0.54, 1.0, 0.64	< 1.0	< 0.4
	15 month	4.8		0.80, 0.84, 6.9, 0.89	< 1.0	< 0.4
5	Diagnosis	14.2	ARID2 (D1282Y), MLL3(S1182X), TP53(40_44del), TP53(P38fs)	0.12, 0.13, 0.43, 0.44	< 1.0	< 0.4
	2 week	13.8		ND, ND, 0.07, ND	< 1.0	< 0.4
6	Diagnosis	10.3	NOTCH1(W327C), TP53(R141C)	0.33, 0.53	2.7	< 0.4
	preoperation	3.4		ND, 0.096	2	< 0.4
	2 weeks	22.2		ND, ND	2.3	< 0.4
	3 month	6.3		ND, 0.16	2.2	< 0.4
	9 month	2		ND, 1.7	2.2	< 0.4
	12 month	8.7		ND, 9.8	1.8	< 0.4
7	Diagnosis	9.1	NOR1(S48A), TET2(E798X), TP53(R71L)	0.47, 6.5, 4.1	8.4	1.9
	2 week	19.4		ND, ND, ND	1.9	1.2
8	Diagnosis	9.7	ARID1A(P2222S), EP300(splicing site), FAM135B(P976P), FAT3(P1388Q), TP53(I123V), TP53(I122N)	4.5, 2.6, 4.5, 0.86, 2.3, 3.5	3.2	1.6
	2 week	43		ND, 0.41, 0.26, 0.19, 0.11, 0.07	2.8	1.9
9	Diagnosis	21.4	AJUBA(38_39del), TP53(E154V)	6.5, 2.8	< 1.0	< 0.4
	2 week	13.8		ND, ND	< 1.0	< 0.4
	3 month	5.6		ND, ND	< 1.0	< 0.4
	6 month	7.3		ND, ND	< 1.0	< 0.4
	9 month	4.6		ND, ND	< 1.0	< 0.4
10	Diagnosis	6	NFE2L2(D61V), TP53(R150W)	0.17, 0.15	1.7	< 0.4
11	Diagnosis	15.2	ND	ND	< 1.0	11.4
12	Diagnosis	39.3	CREBBP(P922P)	0.28	< 1.0	< 0.4
13	3 month	127.3	TP53(E207X)	0.23	2.3	4.4
	15 month	6.4		3.6	1.6	1.8
ND: Not Detected
