# Supplementary material for: Somatic mutations in plasma cell-free DNA are diagnostic markers for esophageal squamous cell carcinoma recurrence
Source: Oncotarget. 2016 Aug 19;7(38):62280–91. doi: 10.18632/oncotarget.11409 (PMC5308726; doi:10.18632/oncotarget.11409)
Supplement: Supplementary file 4 [file oncotarget-07-62280-s004.xlsx]

## Sheet: Sheet1
Supplementary Table 3. Comprehensive sequencing panel of 53 genes
Gene Symbol	Gene Name	Chromosome	Length (bp)
ADAM29	ADAM metallopeptidase domain 29	chr4	2563
AJUBA	ajuba LIM protein	chr14	2400
APC	adenomatous polyposis coli	chr5	10686
ARID1A	AT rich interactive domain 1A (SWI-like)	chr1	8817
ARID2	AT rich interactive domain 2 (ARID, RFX-like)	chr12	7930
ARID4B	AT rich interactive domain 4B (RBP1-like)	chr1	6932
ASH1L	ash1 (absent, small, or homeotic)-like (Drosophila)	chr1	11592
ATR	ataxia telangiectasia and Rad3 related	chr3	13024
AURKA	aurora kinase A	chr20	2027
BCL9	B-cell CLL/lymphoma 9	chr1	4981
BRCA2	breast cancer 2, early onset	chr13	12841
CDKN2A	cyclin-dependent kinase inhibitor 2A	chr9	1535
CHD4	chromodomain helicase DNA binding protein 4	chr12	9602
CHD8	chromodomain helicase DNA binding protein 8	chr14	11598
CHEK2	checkpoint kinase 2	chr22	3828
CREBBP	CREB binding protein	chr16	10633
CSMD3	CUB and Sushi multiple domains 3	chr8	18382
CUL3	cullin 3	chr2	4466
EGFR	epidermal growth factor receptor	chr7	7275
EP300	E1A binding protein p300	chr22	10345
ERBB4	v-erb-b2 avian erythroblastic leukemia viral oncogene homolog 4	chr2	6872
FAM135B	family with sequence similarity 135, member B	chr8	6425
FAT1	FAT atypical cadherin 1	chr4	16922
FAT2	FAT atypical cadherin 2	chr5	15352
FAT3	FAT atypical cadherin 3	chr11	16728
FAT4	FAT atypical cadherin 4	chr4	16874
FBXW7	F-box and WD repeat domain containing 7, E3 ubiquitin protein ligase	chr4	4018
GLI3	GLI family zinc finger 3	chr7	6478
IRS2	insulin receptor substrate 2	chr13	4217
JARID2	jumonji, AT rich interactive domain 2	chr6	6073
MAML3	mastermind-like 3 (Drosophila)	chr4	4209
MLL	lysine (K)-specific methyltransferase 2A	chr11	15886
MLL2	lysine (K)-specific methyltransferase 2D	chr12	21921
MLL3	lysine (K)-specific methyltransferase 2C	chr7	21236
MYBL1	v-myb avian myeloblastosis viral oncogene homolog-like 1	chr8	3846
NCOR1	nuclear receptor corepressor 1	chr17	12280
NFE2L2	nuclear factor, erythroid 2-like 2	chr2	2538
NOTCH1	notch 1	chr9	11005
NOTCH3	notch 3	chr19	10169
PHF14	PHD finger protein 14	chr7	4760
JADE1	jade family PHD finger 1	chr4	3707
PIK3CA	phosphatidylinositol-4,5-bisphosphate 3-kinase, catalytic subunit alpha	chr3	5201
PRDM9	PR domain containing 9	chr5	3685
PRKDC	protein kinase, DNA-activated, catalytic polypeptide	chr8	21033
RB1	retinoblastoma 1	chr13	5460
SETD2	SET domain containing 2	chr3	10472
SMAD2	SMAD family member 2	chr18	2404
SMARCC2	SWI/SNF related, matrix associated, actin dependent regulator of chromatin, subfamily c, member 2	chr12	6641
TET2	tet methylcytosine dioxygenase 2	chr4	7165
TGFBR2	transforming growth factor, beta receptor II (70/80kDa)	chr3	2787
TP53	tumor protein p53	chr17	2730
TSC1	tuberous sclerosis 1	chr9	5644
ZNF750	zinc finger protein 750	chr17	2372
